# Supplementary material for: Inhibition of lung microbiota-derived proapoptotic peptides ameliorates acute exacerbation of pulmonary fibrosis
Source: Nat Commun. 2022 Mar 23;13:1558. doi: 10.1038/s41467-022-29064-3 (PMC8943153; doi:10.1038/s41467-022-29064-3)
Supplement: Supplementary file 4 — Source Data [file 41467_2022_29064_MOESM4_ESM.xlsx]

## Sheet: Figure 1
	Figure 1b	Annexin V+	Saline	S. haemolyticus strain 1 super	S. haemolyticus strain 7 super	S. haemolyticus strain 12 supe	S. nepalensis supern
			10.58	17.16	26.82	35.55	35.42
			3.55	18.28	23.13	33	31.87
			6.68	21.25	20.83	28.47	40.53
			3.56	20.1	19.77	30.36	32.78
	Figure 1d	Western caspase-3	Medium	SH sp 1	SH sp7	SH sp12	SN
			0.21	0.57	0.59	0.62	0.59
			0.28	0.5	0.56	0.66	0.56
			0.29	0.47	0.58	0.6	0.58

## Sheet: Figure 2
	Figure 2c	Flow cytometry	Casp3
			Scrambled peptide	Corisin
			3.08	12.36
			3.17	9.75
			2.74	11.6
			3.07	14.23
			3.11	12.13
			3.63	12.28
			Casp 8
			Scrambled peptide	Corisin
				2.9
			3.79	5.68
			3.67	6.82
			3.72	4.68
			4.22	6.85
			3.93	5.23
			Casp 9
			Scrambled peptide	Corisin
			2.16	11.74
			3.28	10.3
			2.01	12.46
			3.08	10.37
			2.57	12.22
			3.17	11.66

## Sheet: Figure 3
	Figure 3d	Flow cytometry	Saline	Transglycosylase 351	Partially purified peptidase	Partially purified peptidase + Tranglyco
			2.9	2.36	2.99	14.18
			2.7	4.16	2.98	15.7
			3.25	3.3	3.4	15.85
			2.68	3.95	2.89	18.32

## Sheet: Figure 4
		Figure 4b	Culture medium	S. nepalensis culture supernat	Culture medium+mAtb	S. neplalensis+mAtb
			2.12	15.35	1.96	4.7
			2.58	16.25	2.68	6
			2.34	17.8	2.69	5.17
		Figure 4c	S. nepalensis	S. haemolyticus
			824	742.6
			980.1	796.2
			1154.5	789.4
			1207.8	881.3
		Figure 4d
		Flow cytometry	SAL-isotype	SAL-anticorisinn	HC-1-isotype	HC-1-anticorisin	HC-2-isotype	HC-2-anticorisin	HC-3-isotype	HC-3-anticorisin	HC-4-isotype	HC-4-anticorisin	HC-5-isotype	HC-5-anticorisin
			2.43	2.27	3.73	2.21	3.62	2.54	4.56	4.58	5.72	3.78	4.48	3.98
			3.14	2.98	3.29	2.86	3.32	2.87	4.66	4.08	5.01	4.62	4.51	4.23
			3.01	2.9	3.48	2.95	3.34	2.95	4.82	3.97	5.54	4.27	5.73	4.2
			IPF-1-isotype	IPF-1-anticorisin	IPF-2-isotype	IPF-2-anticorisin	IPF-3-isotype	IPF-3-anticorisin	IPF-4-isotype	IPF-4-anticorisin	IPF-5-isotype	IPF-5-anticorisin	IPF-6-isotype	IPF-6-anticorisin	IPF-7-isotype	IPF-7-anticorisin
			3.69	3.25	6.78	4.54	3.31	2.22	7.82	6.51	10.44	7.35	5.35	4.46	7.68	6.18
			3.27	3.54	7.06	4.83	4.06	3.18	8.52	5.34	12.15	7.94	5.66	4.76	7.31	5.88
			3.55	2.99	6.68	4.27	3.79	3.93	7.69	5.28	8.98	6.87	4.34	4.42	8.63	5.77
			IPF-8-isotype	IPF-8-anticorisin	IPF-9-isotype	IPF-9-anticorisin	IPF-10-isotype	IPF-10-anticorisin	IPF-11-isotype	IPF-11-anticorisin	IPF-11-isotype	IPF-12-anticorisin	IPF-12-isotype	IPF-13-anticorisin	IPF-14-isotype	IPF-14-anticorisin
			3.13	2.98	2.52	2.29	2.86	3.26	6.43	5.55	3.9	3.43	3.54	3.32	5.44	4.19
			3.25	3.54	3.14	2.5	3.3	3	6.5	5.75	3.8	3.96	3.56	3.28	5.26	4.12
			2.53	2.36	2.54	2.44	3.28	2.89	7.21	5.3	3.78	3.65	3.65	3.4	6.34	3.76
		Figure 4e
		Flow cytometry	HC-Isotype	HC-anticorisin mAtb		IPF-isotype	IPF-anticorisin mAtb
			3.5	2.67333		3.50333	3.26
			3.42667	2.78667		6.84	4.54667
			4.68	4.21		3.72	3.11
			5.42333	4.22333		8.01	5.71
			4.90667	4.13667		10.5233	7.38667
						5.11667	4.54667
						7.87333	5.94333
						2.97	2.96
						2.73333	2.41
						3.14667	3.05
						6.71333	5.53333
						3.82667	3.68
						3.58333	3.33333
						5.68	4.02333
		Figure 4f	Healthy subjects	IPF patients
			457.7	402
			417.5	716.9
			394.3	706.6
			405.8	499.7
			425.4	1046.7
				925.9
				521.4
				1015.8
				681.3
				445.4
				457.7
				478.5
				482.7
				732.4
		Figure 4g	Time (Hours)	Corisin concentration (ug/ml)
			0	8598.7
			1	3931.8
			3	2007.7
			6	1433.4
			12	1485.2
			24	1357.9

## Sheet: Figure 5
		Figure 4b	BALF cells	TG fibro(-)+corisin-total	TG fibro(+)/corisin/Iso-total	TG fibro(+)/corisin/mATB-total	TG fibro(-)+corisin-macro	TG fibro(+)/corisin/Iso-macro	TG fibro(+)/corisin/mATB-macro	TG fibro(-)+corisin-lymph	TG fibro(+)/corisin/Iso-lymph	TG fibro(+)/corisin/mATB-lymph
				2	42.1	20	1.49091	17.1158	11.2255	0.509091	24.9842	8.77451
				6	36	17	5.52809	14.8387	13.1333	0.47191	21.1613	3.86667
				6.9	39	19	6.72963	11.6894	10.1872	0.17037	27.3106	8.81277
				9.9	29	4.8	6.01071	10.9525	4.55	3.88929	18.0475	0.25
				3	6.6	3.9	2.61386	5.03077	3.56571	0.386139	1.56923	0.334286
					35	16		33.5617	9.29032		1.43836	6.70968
		Figure 4c	Plasma SP-D	TG/fibrosis(-)/corisin	TG/Fibrosis(+)/isotype	TG/Fibrosis(+)/anticorisin
				3588.6	5272.02	2989.95
				3689.93	10977.3	3976.54
				2005.15	9044.26	4219.76
				1624.42	4642.7	3058.65
				1624.42	5241.06	6453.18
					5715.91	6179.43
			Plasma MUC5B	TG/fibrosis(-)/corisin	TG/Fibrosis(+)/isotype	TG/Fibrosis(+)/anticorisin
				9.91	14.44	10.45
				8.44	14.08	11.41
				6.28	13.19	9.91
				7.55	13.99	10.22
				7.35	16.24	5.01
					14.08	8.3
			Plasma MMP-1	TG/fibrosis(-)/corisin	TG/Fibrosis(+)/isotype	TG/Fibrosis(+)/anticorisin
				277.9	1941.8	756.3
				352.91	1810.31	642.69
				261.91	1121.43	793.2
				561.82	569.65	949.95
				668.06	685.25	472.21
					802.57	430.44
			BALF SP-D	TG/fibrosis(-)/corisin	TG/Fibrosis(+)/isotype	TG/Fibrosis(+)/anticorisin
				1638.64	2972.22	1901.91
				1304.53	2255.32	2058.24
				1235.89	3088.72	1902.6
				1209	2826.3	1245.34
				993.38	3133.74	1260.89
					1854.33	2738.5
			BALF MUC5B	TG/fibrosis(-)/corisin	TG/Fibrosis(+)/isotype	TG/Fibrosis(+)/anticorisin
				2.45	2.83	1.73
				2.66	2.9	1.58
				2.2	2.4	1.56
				1.92	2.52	1.8
				1.94	3.46	1.94
					2.91	1.69
			BALF MUC-1	TG/fibrosis(-)/corisin	TG/Fibrosis(+)/isotype	TG/Fibrosis(+)/anticorisin
				425.53	952.991	665.7
				492.12	891.963	643.2
				649.26	747.707	599.1
				500.78	691.304	715.5
				479.28	994.029	650.5
					873.346	578.8

## Sheet: Figure 6
	Figure 6a	Plasma osteopontin	WT/SAL/isotype	WT/SAL/anticorisin	WT/BLM/isotype	WT/BLM/anticorisin
			5556.7	8588.3	9689.3	9130.6
			6583.8	7553.1	10431.8	8211.1
			6059.5	7697	9288.5	7842.2
			7269.4	7553.1	12452.4	9528
					10515.9	10515.9
					10600.4	8211.1
					11729.5	8896.2
					11729.5	9770.5
					11463.9	9689.3
		Plasma MUC-1	WT/SAL/isotype	WT/SAL/anticorisin	WT/BLM/isotype	WT/BLM/anticorisin
			793.07	571.71	1130.67	706.87
			871.32	637.32	925.75	898.31
			755.46	939.64	1358.37	967.76
			615.01	1445.3	1704.6	1241.65
					1375.52	1341.34
					2116.33	1100.01
					1084.85	925.75
					1480.9	967.76
					1802.94	1010.81
		Plasma MUC5B	WT/SAL/isotype	WT/SAL/anticorisin	WT/BLM/isotype	WT/BLM/anticorisin
			12.36	7.53	18.54	5.43
			9.73	5.56	13.92	9.09
			8.37	9.18	7.37	8.46
			7.61	10.9	6.58	5.36
					6.58	6.36
					19.5	14.74
					9.55	13.02
					11.72	13.13
					7.21	11.31
		BALF osteopontin	WT/SAL/isotype	WT/SAL/anticorisin	WT/BLM/isotype	WT/BLM/anticorisin
			598.8	783	3644.4	1937.9
			762.5	598.8	3733.5	3152.7
			486.8	617	3152.7	2240.3
			742.2	563.1	3362.1	4242.7
					3256.6	3600.3
					5119.1	3892
					3778.5	3733.5
					3869.2	2890.4
					4362.9	3030.2
		BALF MUC-1	WT/SAL/isotype	WT/SAL/anticorisin	WT/BLM/isotype	WT/BLM/anticorisin
			271.7	185.1	886.1	540.2
			235.5	271.7	701.4	235.5
			307	251.6	454.4	271.7
			275.1	241.9	596.6	261.53
					742.4	380.87
					477.42	182.39
					458.97	185.15
					427.64	235.51
					482.09	202.16
		BALF MUC5B	WT/SAL/isotype	WT/SAL/anticorisin	WT/BLM/isotype	WT/BLM/anticorisin
			7.26	3.84	13.34	5.93
			6.32	3.76	12.17	5.36
			8.92	2.78	9.82	6
			6.18	3.55	13.23	7.26
					13.51	4.78
					11.21	5.13
					11.01	4.94
					10.96	8.49
					7.38	10.14
	Figure 6c	TUNEL + area	WT/SAL/isotype	WT/SAL/anticorisin	WT/BLM/isotype	WT/BLM/anticorisin
			0.047	0.033	0.498	1.367
			0.013	0.043	1.947	0.728
			0.101	0.046	1.499	1.0632
			0.093	0.021	1.978	1.161
					3.019	0.648
					1.161	0.244
					3.256	0.579
					1.875	0.529
					3.96	0.896
	Figure 6e	Western blotting	WT/SAL/isotype	WT/SAL/anticorisin	WT/BLM/isotype	WT/BLM/anticorisin
			0.61	0.74	1.27	1.32
			0.68	0.6	1.27	1.19
			0.68	0.6	1.46	0.95
					1.6	1

## Sheet: Figure 7
	Figure 7b	CT score	WT/SAL/isotype atb	WT/SAL/anti-corisin atb	WT/BLM.isotype atb	WT/BLM/anti-corisin atb
			1.85714	1.28571	4.28571	2.42857
			1.85714	1.85714	5.57143	3.42857
			1.28571	1.28571	6.28571	3.42857
			2.14286	2	5.42857	3.66667
					6.57143	4.16667
					5	4.5
					6.5	4
					6	2.83333
					5.83333	3.83333
	Figure 7d	Aschroft fibrosis score	WT/SAL/isotype atb	WT/SAL/anti-corisin atb	WT/BLM.isotype atb	WT/BLM/anti-corisin atb
			1	1.057	4.771	2.257
			0.629	1.257	6	4.514
			2.143	1.314	5.6	3.257
			1.486	1.171	5.343	2.943
					5.4	5.286
					4.771	4.9614
					6	3.743
					3.571	4.257
					5.2	4.343
	Figure 7f	Trichrome (+) area	WT/SAL/isotype atb	WT/SAL/anti-corisin atb	WT/BLM.isotype atb	WT/BLM/anti-corisin atb
			7.338	7.475	15.951	6.429
			7.282	7.549	17.119	13.391
			7.89	8.01	16.507	12.067
			6.705	6.012	14.89	10.459
					18.619	15.836
					14.093	14.891
					17.157	10.405
					8.873	12.647
					17.059	11.175
	Figure 7g	Lung hydroxyproline	WT/SAL/isotype atb	WT/SAL/anti-corisin atb	WT/BLM.isotype atb	WT/BLM/anti-corisin atb
			204.7	158.7	408.4	371.6
			302.5	233.5	408.4	260
			268	250.7	507.4	300.2
			224.3	207	326.7	258.8
					412.7	291
					368.1	233.5
					444.1	240.4
					430.3	258.8
					331.3	371.6

## Sheet: Figure 8
	Figure 8c	CT opacity	SAL/isotype	SAL/anticorisin	LPS/isotype	LPS/anticorisin
			13.051	16.547	38.569	36.134
			14.403	13.732	40.808	29.657
			13.501	13.904	27.19	23.161
			14.127	13.495	39.797	37.756
					29.91	22.436
						13.331
						23.169
						35.002
	Figure 8e	BALF cells	SAL/isotype-neutro	SAL/mAtb-neutro	LPS/isotype-neutro	LPS/mAtb-neutro
			0	0	8.475	4.455
			0	0	4.359	9.11
			0	0	13.276	8.821
			0	0	9.767	4.501
					14.612	6.313
						9.104
						9.281
						9.106
	Figure 8f	Plasma LDHA	SAL/isotype	SAL/anticorisin	LPS/isotype	LPS/anticorisin
			7.87	6.73	14.84	7.19
			7.38	7.1	25.45	6.37
			15.79	8.68	10.4	6.82
			7.48	6.37	18.36	12.28
					10.63	8.57
						8.37
						7.19
						6.46
		BALF LDHA	SAL/isotype	SAL/anticorisin	LPS/isotype	LPS/anticorisin
			4.77	2.01	19.68	7.83
			4.81	6.32	14.84	6.59
			2.66	1.65	13.86	5.16
			6.88	2.11	14.59	8.2
					10.39	10.46
						5.99
						9.03
						5.94
		Plasma SP-D	SAL/isotype	SAL/anticorisin	LPS/isotype	LPS/anticorisin
			2681.5	3259.3	6591.9	4389.2
			3051	3312.6	7119.4	3757
			4580.2	2705.3	4909	3843.9
			3076.6	3420.7	3931.9	3180.3
					3991.2	3991.2
						4081.1
						3757
						2801.7
		BALF SP-D	SAL/isotype	SAL/anticorisin	LPS/isotype	LPS/anticorisin
			1057.2	1078.3	6457.5	6185.1
			1022.5	1128.4	5041.8	5197
			1128.4	1008.8	5479.6	5372.6
			1172.5	774.6	6165.9	7022.4
					6032.5	4416.1
						3579.2
						4197.4
						2743.7
		Plasma MMP-1	SAL/isotype	SAL/anticorisin	LPS/isotype	LPS/anticorisin
			801.7	638.4	1260.6	781.6
			703.6	675.3	1211.9	873.6
			1093.8	675.3	694.2	1140.4
			915.9	491.5	1894.6	970
					1248.4	801.7
						791.6
						629.3
						905.3
		BALF MMP-1	SAL/isotype	SAL/anticorisin	LPS/isotype	LPS/anticorisin
			599.9	351.8	1475.4	642.7
			655.1	347.1	1593.1	599.9
			371.1	347.1	1219	833.1
			333	421.2	1060.1	1178.4
					889.4	1268.6
						442.1
						758.3
						699.5
		BALF MUC-1	SAL/isotype	SAL/anticorisin	LPS/isotype	LPS/anticorisin
			101.6	108	503.8	287.5
			119.9	179.6	736.5	382.9
			117.2	122.6	452.6	496
			119.9	113.2	490.8	248.3
					493.4	293.6
						208.3
						554.7
						244.5
		BALF TNFalpha	SAL/isotype	SAL/anticorisin	LPS/isotype	LPS/anticorisin
			90.1	85.9	342.1	205.7
			135.6	91.8	237.8	205.7
			96.1	100.4	294	249.7
			63.7	137.5	340.7	178.4
					324.9	103.1
						269.1
						270.3
						159.5
		Plasma MCP-1	SAL/isotype	SAL/anticorisin	LPS/isotype	LPS/anticorisin
			172.4	129.2	413.3	161.1
			134.3	142.1	868.1	172.4
			134.3	114.4	260.7	240.5
			121.7	152.8	202.1	217.8
					227.4	196
						233.9
						271.1
						169.6

## Sheet: Figure 9
	Figure 9a	Serum corisin	Healthy controls	IPF before AE
			787.4	1916.5
			778.9	1015.2
			720.4	1292.3
			753.6	911.5
			893.3	1196.4
			875.2	839.5
				995.9
				1541.9
				1228
				1124.2
				893.3
				976.9
				2230.1
				1064.1
				1347.2
				1270.7
				1083.9
				839.5
				1104
				1553.8
				813.3
				1015.2
	Figure 9b	Serum corisin	IPF before AE	IPF after AE
			1916.5	2432.2
			1015.2	1403.2
			1292.3	1175.5
			911.5	1083.9
			1196.4	1238.6
			839.5	830.7
			995.9	1699.4
			1541.9	2050
			1228	3463.4
			1124.2	1064.1
			893.3	1347.2
			976.9	1650.2
			2230.1	1249.2
			1064.1	1736.8
			1347.2	1144.6
			1270.7	2845.8
			1083.9	1565.7
			839.5	1787.3
			1104	1903.3
			1553.8	1541.9
			813.3	2830
			1015.2	1425.9

## Sheet: Supplementary Fig 2
	Suppl. Fig 2c	Flow cytometry	Scrambled peptide	Corisin	WP_112464134.1	ECO1693478.1	HAB0417320.1	SKR69498.1	SKT99287.1
			2.25	14.44	3.75	14.32	5.48	14.23	4.76
			2.33	14.5	3.74	12.32	5.24	13.01	5.14
			2.27	15.79	3.54	12.03	4.68	12.39	5.13
			1.99	13.18	3.79	14.6	5.6	15.32	5.17

[truncated: 28 more sheets: Supplementary Fig 3, Supplementary Fig 5, Supplementary Fig 6, Supplementary Fig 7, Supplementary Fig 11, Supplementary Fig 12, Supplementary Fig 14, Supplementary Fig 15, Supplementary Fig 16, Supplementary Fig 17, Supplementary Fig 19, Supplementary Fig 20, Supplementary Fig 21, Supplementary 22, Supplementary Fig 23, Supplementary Fig 24, Supplementary Fig 25, Supplementary Fig 26, Supplementary Fig 27, Supplementary Fig 28 …]
